# Supplementary material for: Extracellular Vesicles Derived from Human CD24+ Dental Papilla Stem Cells Promote Vascularized Dental Pulp Regeneration
Source: Biomolecules. 2026 Mar 5;16(3):390. doi: 10.3390/biom16030390 (PMC13023677; doi:10.3390/biom16030390)
Supplement: Supplementary file 1 [file biomolecules-16-00390-s001.zip]

Archive with 1 entries (1 files):
- biomolecules-4163900-supplementary.pdf
